# Supplementary material for: Molecular epidemiological characteristics of dengue virus carried by 34 patients in Guangzhou in 2018
Source: PLoS One. 2019 Nov 14;14(11):e0224676. doi: 10.1371/journal.pone.0224676 (PMC6855448; doi:10.1371/journal.pone.0224676)
Supplement: S1 Table — (XLSX) [file pone.0224676.s002.xlsx]

## Sheet: Sheet1
Product Name	Supplier
Dengue IgG/IgM Combo Test Card	Xiamen Boson Biotech Co ,Ltd
Diagnostic Kit for Dengue Virus NS1 Antigen (ELISA)	BEIJING WANTAI DRD CO., LTD
