# Supplementary material for: Molecular epidemiological characteristics of dengue virus carried by 34 patients in Guangzhou in 2018
Source: PLoS One. 2019 Nov 14;14(11):e0224676. doi: 10.1371/journal.pone.0224676 (PMC6855448; doi:10.1371/journal.pone.0224676)
Supplement: S2 Table — (XLSX) [file pone.0224676.s003.xlsx]

## Sheet: Sheet1
KT825002	JF967883	GU131743	KX452058	GQ199808	KX082950
KT825023	JF967884	GU131744	KX452059	GQ199809	KX082951
KT825025	JF967885	GU131746	KX452060	GQ199810	KX082952
AB111064	JF967887	GU131748	KX452061	GQ199811	KX082953
AB111065	JF967888	GU131749	KX452062	GQ199812	KX082954
AB111066	JF967889	GU131750	KX452063	GQ199814	KX082955
AB111067	JF967890	GU131751	KX452064	GQ199817	KX082956
AB111068	JF967891	GU131752	KX452065	GQ199821	KX082957
AB111069	JF967893	GU131753	KX452066	GQ199822	KX082958
AB111070	JF967894	GU131755	KX452067	GQ199824	KX224256
AB111071	JF967895	GU131756	KX452068	GQ199826	KX224257
AB111072	JF967896	GU131759	KX458013	GQ199828	KX224258
AB111073	JF967897	GU131761	KX458014	GQ199829	KX224260
AB111074	JF967898	GU131762	KX459386	GQ199830	KX224261
AB111075	JF967899	GU131763	KX459387	GQ199832	KX224262
AB111076	JF967900	GU131765	KX459388	GQ199833	KX224263
AB111077	JF967902	GU131767	KX459389	GQ199834	KX225483
AB111078	JF967903	GU131768	KX459390	GQ199835	KX225484
AB111079	JF967904	GU131772	KX459391	GQ199837	KX225487
AB188830	JF967905	GU131773	KX459392	GQ199838	KX225488
AB188831	JF967906	GU131775	KX595191	GQ199839	KX225489
AB189120	JF967909	GU131782	KX620451	GQ199840	KX225490
AB189121	JF967910	GU131783	KX620452	GQ199841	KX225491
AB195673	JF967911	GU131784	KX620453	GQ199842	KX225492
AB204803	JF967912	GU131786	KX620454	GQ199843	KX225493
AB219136	JF967913	GU131787	KX620455	GQ199844	KX357900
AB232666	JF967914	GU131789	KX621249	GQ199845	KX357901
AB519681	JF967916	GU131792	KX621250	GQ199846	KX357902
AB550408	JF967917	GU131793	KX621251	GQ199847	KX357903
AB550409	JF967918	GU131794	KX621253	GQ199849	KX357904
AB550421	JF967919	GU131796	KX646375	GQ199852	KX357905
AB550423	JF967920	GU131797	KX646376	GQ199854	KX357906
AB550425	JF967921	GU131798	KX646377	GQ199855	KX357907
AB550426	JF967922	GU131799	KX646378	GQ199859	KX357908
AB550427	JF967923	GU131801	KX646379	GQ199872	KX357909
AB550429	JF967924	GU131803	KX646380	GQ199877	KX357910
AB597966	JF967925	GU131805	KX646381	GQ328923	KX357911
AB597967	JF967926	GU131806	KX951689	GQ357675	KX357914
AB597980	JF967927	GU131807	KX951690	GQ357676	KX357915
AB600922	JF967928	GU131808	KY006129	GQ357677	KX357916
AB600923	JF967929	GU131809	KY006130	GQ357678	KX357917
AB608786	JF967931	GU131810	KY006131	GQ357679	KX357918
AB608787	JF967933	GU131811	KY006132	GQ357680	KX357919
AB608788	JF967934	GU131813	KY006133	GQ357681	KX357920
AB608789	JF967935	GU131815	KY006134	GQ357683	KX357922
AB609588	JF967936	GU131816	KY006135	GQ357686	KX357923
AB624553	JF967937	GU131817	KY006136	GQ357687	KX357924
AB873104	JF967938	GU131818	KY006137	GQ357689	KX357925
AB915366	JF967940	GU131821	KY006138	GQ357690	KX357926
AB915367	JF967941	GU131822	KY038882	GQ357691	KX357927
AB915368	JF967942	GU131826	KY038883	GQ357692	KX357928
AB915369	JF967943	GU131827	KY038884	GQ398255	KX357930
AB915370	JF967944	GU131828	KY038885	GQ868498	KX357931
AB915371	JF967945	GU131829	KY038886	GQ868499	KX357932
AB915372	JF967946	GU131830	KY038887	GQ868500	KX357933
AB915373	JF967947	GU131831	KY038888	GQ868501	KX357935
AB915374	JF967948	GU131832	KY038889	GQ868502	KX357936
AB915375	JF967949	GU131833	KY038890	GQ868503	KX357938
AB915376	JF967951	GU131834	KY038893	GQ868504	KX357940
AB915377	JF967952	GU131835	KY038894	GQ868505	KX357941
AB915378	JF967953	GU131836	KY038895	GQ868508	KX357943
AB915379	JN009085	GU131837	KY038896	GQ868509	KX357944
AB915380	JN009086	GU131838	KY586306	GQ868510	KX357945
AB915381	JN009087	GU131839	KY586307	GQ868511	KX357946
AB915382	JN009088	GU131840	KY586308	GQ868513	KX357947
AB915383	JN009089	GU131863	KY586309	GQ868514	KX357948
AB915384	JN009090	GU131887	KY586310	GQ868517	KX357952
AF226685	JN029807	GU131888	KY586311	GQ868518	KX357953
AF311956	JN029808	GU131892	KY586312	GQ868519	KX357954
AF311957	JN029809	GU131893	KY586316	GQ868520	KX357955
AF311958	JN029810	GU131895	KY586317	GQ868521	KX357956
AF425609	JN029811	GU131919	KY586318	GQ868522	KX357958
AF425610	JN029813	GU131920	KY586319	GQ868523	KX357961
AF425611	JN029814	GU131921	KY586320	GQ868524	KX357962
AF425612	JN029815	GU131922	KY586321	GQ868527	KX357964
AF425613	JN029816	GU131923	KY586322	GQ868528	KX357965
AF425614	JN029817	GU131925	KY586323	GQ868529	KX357966
AF425615	JN029818	GU131926	KY586324	GQ868530	KX357967
AF425616	JN093516	GU131948	KY586325	GQ868533	KX357968
AF425617	JN196565	GU131949	KY586326	GQ868534	KX357969
AF425618	JN196566	GU131956	KY586327	GQ868535	KX357970
AF425619	JN205310	GU131957	KY586328	GQ868536	KX357972
AF425620	JN376778	GU131958	KY586329	GQ868537	KX357973
AF425621	JN376779	GU131960	KY586330	GQ868538	KX357974
AF425622	JN376780	GU131961	KY586331	GQ868539	KX357975
AF425623	JN376781	GU131963	KY586332	GQ868559	KX372686
AF425624	JN376782	GU131964	KY586333	GQ868560	KX372687
AF425625	JN376783	GU131965	KY586334	GQ868561	KX380796
AF425626	JN376784	GU131966	KY586335	GQ868562	KX380797
AF425627	JN380803	GU131968	KY586336	GQ868563	KX380798
AF425629	JN380806	GU131970	KY586337	GQ868564	KX380800
AF425630	JN380807	GU131972	KY586338	GQ868566	KX380801
AF425631	JN415487	GU131973	KY586339	GQ868567	KX380802
AF425632	JN415488	GU131976	KY586340	GQ868568	KX380803
AF425633	JN415489	GU131979	KY586341	GQ868569	KX380804
AF425634	JN415490	GU131980	KY586342	GQ868570	KX380806
AF425635	JN415491	GU131981	KY586343	GQ868601	KX452050
AF425636	JN415492	GU131982	KY586344	GQ868602	KX452053
AF425637	JN415493	GU131983	KY586345	GQ868605	KX452054
AF425638	JN415494	GU131984	KY586348	GQ868606	KX452055
AF425639	JN415496	GU370048	KY586349	GQ868607	KX452056
AF513110	JN415508	HE795086	KY586350	GQ868608	KX452057
AF514876	JN415509	HG316481	KY586351	GQ868609	GQ868614
AF514878	JN415510	HG316482	KY586352	GQ868610	GQ868615
AF514889	JN415511	HM043709	KY586354	GQ868611	GQ868618
AM746212	JN415512	HM043710	KY586356	GQ868612	GQ868619
AM746213	JN415513	HM134239	KY586357	FJ461320	KU291708
AM746214	JN415516	HM171557	KY586358	FJ461323	KU291709
AM746215	JN415517	HM171558	KY586359	FJ461327	KU291710
AM746216	JN415521	HM171559	KY586360	FJ461328	KU291711
AM746217	JN415525	HM171560	KY586361	FJ461330	KU291712
AM746218	JN415526	HM171561	KY586362	FJ461331	KU291713
AM746219	JN415527	HM171562	KY586363	FJ461332	KU291714
AY153755	JN415528	HM171563	KY586364	FJ461336	KU291715
AY153756	JN415533	HM171564	KY586365	FJ461339	KU291716
AY153757	JN415535	HM171565	KY586366	FJ469908	KU291717
AY206457	JN544400	HM171566	KY586367	FJ478458	KU291719
AY376737	JN544409	HM171567	KY586368	FJ547060	KU291720
AY376738	JN544410	HM171568	KY586369	FJ547063	KU291721
AY422777	JN544411	HM171569	KY586370	FJ547068	KU291722
AY422778	JN556045	HM171570	KY586371	FJ547086	KU291723
AY422779	JN638323	HM181936	KY586372	FJ547087	KU291724
AY422780	JN638324	HM181938	KY586373	FJ547088	KU291725
AY422781	JN638325	HM181939	KY586374	FJ562104	KU291726
AY422782	JN638326	HM181940	KY586376	FJ562105	KU291727
AY422783	JN638327	HM181941	KY586377	FJ562106	KU291728
AY422785	JN638328	HM181943	KY586378	FJ639669	KU291729
AY422786	JN638331	HM181944	KY586379	FJ639670	KU291730
AY588272	JN638332	HM181945	KY586380	FJ639671	KU291731
AY588273	JN638333	HM181946	KY586381	FJ639672	KU291732
AY589692	JN638334	HM181947	KY586382	FJ639673	KU291733
AY600860	JN638335	HM181948	KY586383	FJ639674	KU291734
AY618210	JN638336	HM181949	KY586384	FJ639675	KU291735
AY618211	JN638337	HM181950	KY586386	FJ639676	KU291736
AY618877	JN638338	HM181951	KY586387	FJ639677	KU291737
AY618878	JN638339	HM181952	KY586389	FJ639678	KU291738
AY618879	JN638340	HM181953	KY586390	FJ639679	KU291739
AY618880	JN638341	HM181954	KY586391	FJ639682	KU291740
AY620946	JN638342	HM181955	KY586392	FJ639683	KU291741
AY620947	JN638343	HM181958	KY586393	FJ639684	KU291742
AY620948	JN638344	HM181959	KY586394	FJ639685	KU291743
AY620949	JN697056	HM181960	KY586396	FJ639686	KU291744
AY620950	JN697057	HM181963	KY586397	FJ639687	KU291745
AY620951	JN697058	HM181964	KY586398	FJ639688	KU291746
AY620952	JQ002658	HM181965	KY586400	FJ639689	KU291747
AY620953	JQ045626	HM181966	KY586401	FJ639691	KU291748
AY630408	JQ045627	HM181968	KY586402	FJ639692	KU291749
AY708047	JQ045628	HM181969	KY586403	FJ639693	KU291750
AY713473	JQ045630	HM181970	KY586404	FJ639694	KU291751
AY713474	JQ045632	HM450077	KY586405	FJ639695	KU291752
AY713475	JQ045633	HM450079	KY586408	FJ639696	KU291753
AY713476	JQ045635	HM450080	KY586409	FJ639735	KU291754
AY722801	JQ045637	HM450081	KY586410	FJ639740	KU291755
AY726549	JQ045639	HM450082	KY586411	FJ639741	KU291756
AY726551	JQ045641	HM450083	KY586412	FJ639743	KU291757
AY726552	JQ045642	HM450084	KY586413	FJ639794	KU291758
AY726553	JQ045644	HM450085	KY586414	FJ639796	KU291759
AY732378	JQ045646	HM450086	KY586415	FJ639797	KU291760
AY732379	JQ045647	HM450087	KY586416	FJ639802	KU291761
AY732380	JQ045649	HM450088	KY586417	FJ639806	KU291762
AY732381	JQ045650	HM450089	KY586418	FJ639808	KU291763
AY732382	JQ045652	HM450090	KY586419	FJ639811	KU291764
AY732383	JQ045654	HM450091	KY586424	FJ639812	KU291765
AY732384	JQ045657	HM450092	KY586425	FJ639813	KU291766
AY732385	JQ045659	HM450093	KY586427	FJ639814	KU291767
AY732386	JQ045660	HM450094	KY586428	FJ639815	KU291768
AY732387	JQ045661	HM450095	KY586429	FJ639818	KU291769
AY732388	JQ045663	HM450096	KY586430	FJ639819	KU291770
AY732389	JQ045665	HM450097	KY586431	FJ639820	KU291771
AY732390	JQ045667	HM450098	KY586432	FJ639821	KU291772
AY732391	JQ048541	HM450099	KY586433	FJ639823	KU291773
AY732392	JQ277834	HM450100	KY586434	FJ639824	KU291774
AY732393	JQ277835	HM450101	KY586437	FJ687433	KU291775
AY732394	JQ277836	HM450102	KY586438	FJ687474	KU291776
AY732395	JQ277837	HM450104	KY586439	FJ687475	KU291777
AY732396	JQ277838	HM450105	KY586440	FJ687476	KU291778
AY732397	JQ277839	HM469966	KY586442	FJ687477	KU291779
AY732398	JQ277840	HM469967	KY586443	FJ687478	KU291780
AY732399	JQ277841	HM469968	KY586444	FJ810415	KU291781
AY732400	JQ277842	HM488255	KY586445	FJ810419	KU291782
AY732402	JQ277843	HM488256	KY586446	FJ850069	KU291783
AY732403	JQ277844	HM631850	KY586447	FJ850070	KU291784
AY732404	JQ277845	HM631851	KY586448	FJ850071	KU291785
AY732405	JQ277846	HM631852	KY586450	FJ850073	KU291786
AY732406	JQ277847	HQ026760	KY586451	FJ850075	KU291787
AY732407	JQ277848	HQ026762	KY586452	FJ850077	KU291788
AY732408	JQ277849	HQ149730	KY586453	FJ850081	KU291789
AY732409	JQ277850	HQ149731	KY586454	FJ850084	KU291790
AY732410	JQ277851	HQ149732	KY586456	FJ850087	KU291791
AY732411	JQ277852	HQ149733	KY586459	FJ850090	KU291792
AY732412	JQ277853	HQ166035	KY586460	FJ850093	KU291793
AY732413	JQ277854	HQ166036	KY586461	FJ850099	KU291794
AY732414	JQ277855	HQ166037	KY586462	FJ850100	KU291795
AY732415	JQ277856	HQ332177	KY586463	FJ850103	KU291796
AY732416	JQ277857	HQ332179	KY586464	FJ850104	KU291797
AY732417	JQ277858	HQ332180	KY586465	FJ850114	KU310948
AY732418	JQ277859	HQ332181	KY586466	FJ859029	KU365900
AY732420	JQ277860	HQ332182	KY586467	FJ873810	KU509250
AY732421	JQ277861	HQ332183	KY586468	FJ882516	KU509253
AY732422	JQ277862	HQ588117	KY586469	FJ882517	KU509256
AY732423	JQ277863	HQ588118	KY586470	FJ882518	KU509257
AY732424	JQ277864	HQ588119	KY586471	FJ882519	KU509259
AY732425	JQ277865	HQ588120	KY586472	FJ882520	KU509260
AY732426	JQ277866	HQ588122	KY586473	FJ882521	KU509261
AY732427	JQ277867	HQ588123	KY586474	FJ882523	KU509262
AY732428	JQ277868	HQ588124	KY586475	FJ882524	KU509263
AY732429	JQ277869	HQ588125	KY586476	FJ882525	KU509266
AY732430	JQ277870	HQ588126	KY586477	FJ882526	KU509289
AY732431	JQ277871	HQ588127	KY586478	FJ882528	KU509290
AY732432	JQ277872	HQ588128	KY586479	FJ882529	KU509291
AY732433	JQ277873	HQ588146	KY586480	FJ882531	KU509292
AY732434	JQ277874	HQ591537	KY586481	FJ882533	KU509294
AY732435	JQ277875	HQ591538	KY586482	FJ882534	KU509309
AY732436	JQ277876	HQ591539	KY586483	FJ882536	KU509313
AY732437	JQ277877	HQ591541	KY586484	FJ882537	KU509314
AY732438	JQ277878	HQ591542	KY586485	FJ882539	KU509315
AY732439	JQ277879	HQ591544	KY586490	FJ882541	KU509316
AY732440	JQ277880	HQ591546	KY586492	FJ882544	KU522432
AY732441	JQ277881	HQ591550	KY586493	FJ882545	KU529691
AY732442	JQ277882	HQ591551	KY586494	FJ882546	KU529692
AY732443	JQ277883	HQ591552	KY586495	FJ882550	KU529693
AY732444	JQ277884	HQ591554	KY586497	FJ882551	KU529694
AY732445	JQ277885	HQ591555	KY586498	FJ882552	KU529695
AY732446	JQ287662	HQ603916	KY586499	FJ882553	KU529696
AY732447	JQ287664	HQ603917	KY586502	FJ882554	KU529697
AY732448	JQ287665	HQ624983	KY586503	FJ882555	KU529698
AY732449	JQ403516	HQ696612	KY586504	FJ882556	KU529699
AY732450	JQ403517	HQ871946	KY586505	FJ882557	KU529700
AY732451	JQ403518	HQ891313	KY586506	FJ882559	KU529701
AY732452	JQ403519	HQ891314	KY586507	FJ882561	KU529702
AY732453	JQ403520	HQ891315	KY586508	FJ882562	KU529703
AY732454	JQ403521	HQ891316	KY586509	FJ882564	KU529704
AY732455	JQ993108	JF269174	KY586511	FJ882565	KU529705
AY732456	JQ993109	JF269175	KY586512	FJ882566	KU529706
AY732457	JQ993110	JF269176	KY586514	FJ882568	KU529707
AY732458	JQ993111	JF269177	KY586515	FJ882569	KU529708
AY732459	JQ993112	JF269178	KY586516	FJ882570	KU529709
AY732460	JQ993113	JF269179	KY586517	FJ882579	KU529710
AY732461	JQ993117	JF269180	KY586518	FJ898371	KU529711
AY732462	JQ993120	JF269181	KY586519	FJ898372	KU529712
AY732463	JQ993121	JF269182	KY586520	FJ898373	KU529713
AY732464	JQ993123	JF269183	KY586521	FJ898374	KU529714
AY732465	JQ993124	JF269184	KY586522	FJ898375	KU529715
AY732466	JQ993127	JF297570	KY586523	FJ898376	KU529717
AY732467	JQ993130	JF297571	KY586524	FJ898377	KU529718
AY732468	JQ993131	JF297572	KY586525	FJ898380	KU529719
AY732469	JQ993136	JF297573	KY586527	FJ898381	KU529720
AY732470	JQ993140	JF297574	KY586528	FJ898382	KU529725
AY732471	JQ993142	JF297575	KY586529	FJ898383	KU529726
AY732472	JQ993145	JF297576	KY586530	FJ898384	KU529727
AY732473	JQ993146	JF297577	KY586531	FJ898385	KU529728
AY762084	JQ993148	JF297578	KY586532	FJ898386	KU529729
AY835999	JQ993149	JF297579	KY586534	FJ898387	KU529730
AY858983	JQ993152	JF297580	KY586535	FJ898389	KU529731
AY871812	JQ993162	JF297581	KY586538	FJ898390	KU529733
D00503	JQ993164	JF297582	KY586539	FJ898391	KU529734
MG840554	JQ993167	JF459993	KY586540	FJ898392	KU529736
MG840559	JQ993171	JF519855	KY586541	FJ898393	KU529738
DQ016644	JQ993177	JF754980	KY586542	FJ898394	KU570091
DQ016645	JQ993178	JF754982	KY586543	FJ898395	KU570092
DQ016646	JQ993188	JF800928	KY586544	FJ898397	KU570093
DQ016647	JQ993190	JF937596	KY586545	FJ898398	KU570094
DQ016648	JQ993193	JF937599	KY586546	FJ898399	KU570095
DQ016649	JX088739	JF937602	KY818090	FJ898400	KU570096
DQ016650	JX088740	JF937604	KY818091	FJ898402	KU570097
DQ016652	JX088741	JF937605	KY818092	FJ898405	KU570098
DQ016653	JX088742	JF937609	KY818093	FJ898407	KU570099
DQ016654	JX088743	JF937611	KY818102	FJ898408	KU570100
DQ016655	JX093655	JF937612	KY818103	FJ898410	KU570101
DQ016656	JX093656	JF937615	KY818104	FJ898411	KU570102
DQ016657	JX093657	JF937616	KY818105	FJ898412	KU570103
DQ091258	JX093658	JF937617	KY818106	FJ898413	KU570104
DQ091259	JX093659	JF937618	KY818108	FJ898414	KU570105
DQ091260	JX093660	JF937619	KY818109	FJ898415	KU570106
DQ091261	JX093661	JF937650	KY818110	FJ898416	KU570107
DQ193572	JX093663	JF937651	KY818111	FJ898417	KU570108
DQ211348	JX093664	JF960210	KY818112	FJ898419	KU570109
DQ211349	JX093665	JF960211	KY818113	FJ898421	KU570110
DQ264868	JX093666	JF960212	KY818115	FJ898423	KU570111
DQ264869	JX093667	JF960213	KY818116	FJ898425	KU570112
DQ264870	JX093668	JF960214	KY818118	FJ898426	KU570113
DQ264871	JX093669	JF960215	KY818119	FJ898429	KU570114
DQ264872	JX093670	JF960216	KY818120	FJ898431	KU570115
DQ264873	JX093671	JF960217	KY818121	FJ898433	KU570116
DQ264874	JX093672	JF960218	KY818122	FJ898437	KU570117
DQ264875	JX093673	JF960219	KY818123	FJ898448	KU570118
DQ264876	JX093675	JF960220	KY818124	FJ906728	KU666939
DQ264877	JX093676	JF960221	KY818125	FJ906963	KU666941
DQ264878	JX093677	JF960222	KY818126	FJ906965	KU666942
DQ264879	JX093678	JF960223	KY818127	FN825674	KU666943
DQ264880	JX093679	JF960224	KY818128	FR666920	KU672336
DQ264881	JX093680	JF960225	KY818129	FR666921	KU672337
DQ264882	JX093681	JF960228	KY818130	FR666922	KU672338
DQ264883	JX093682	JF960234	KY818131	FR666923	KU672339
DQ264884	JX093683	JF967793	KY818134	FR666924	KU672340
DQ264885	JX093684	JF967795	KY818136	FR666925	KU672341
DQ264886	JX093685	JF967796	KY818137	FR666926	KU672342
DQ264887	JX093686	JF967798	KY818138	FR666927	KX056445
DQ264888	JX093687	JF967799	KY818145	FR666928	KX056446
DQ264889	JX093688	JF967801	KY818146	GQ199771	KX056447
DQ264890	JX093689	JF967803	KY818147	GQ199772	KX056448
DQ264891	JX093690	JF967805	KY818149	GQ199773	KX056449
DQ264892	JX093691	JF967806	KY818150	GQ199774	KX056450
DQ264893	JX093692	JF967807	KY818152	GQ199777	KX056451
DQ264894	JX093693	JF967808	KY818153	GQ199778	KX056452
DQ264895	JX093694	JF967809	KY818154	GQ199780	KX056453
DQ264896	JX093695	JF967810	KY818155	GQ199782	KX056454
DQ264897	JX093696	JF967811	KY818159	GQ199783	KX056455
DQ264898	JX093697	JF967812	KY818160	GQ199784	KX056456
DQ264899	JX093698	JF967813	KY818161	GQ199786	KX056457
DQ264900	JX093699	JF967816	KY818162	GQ199787	KX056458
DQ264902	JX093700	JF967818	KY818163	GQ199788	KX056459
DQ264903	JX093701	JF967819	KY818164	GQ199789	KX056460
DQ264904	JX093702	JF967820	KY818165	GQ199790	KX056461
DQ264905	JX093705	JF967821	KY818166	GQ199792	KX056462
DQ264906	JX093706	JF967822	KY818167	GQ199793	KX056463
DQ264907	JX093707	JF967823	KY818169	GQ199794	KX056464
DQ264908	JX093708	JF967824	KY818170	GQ199796	KX056465
DQ264909	JX093709	JF967825	KY818172	GQ199797	KX056466
DQ264910	JX093710	JF967826	KY818173	GQ199798	KX056467
DQ264911	JX093711	JF967828	KY818174	GQ199799	KX056468
DQ264912	JX093713	JF967833	KY818175	GQ199800	KX056469
DQ264913	JX093714	JF967835	KY818176	GQ199801	KX056470
DQ264914	JX093715	JF967836	KY818177	GQ199803	KX056471
DQ264915	JX093717	JF967837	KY818178	GQ199804	KX056472
DQ264916	JX093718	JF967838	KY818179	GQ199805	KX056473
DQ264917	JX093719	JF967839	KY818181	GQ199806	KX082948
DQ264919	JX093720	JF967840	KY818182	GQ199807	KX082949
DQ264920	JX093721	JF967841	KY818183	EU069617	KJ806954
DQ264922	JX093722	JF967842	KY818184	EU069618	KJ806955
DQ264923	JX093723	JF967843	KY818185	EU069619	KJ806956
DQ264924	JX093724	JF967844	KY818186	EU069620	KJ806959
DQ264925	JX446299	JF967847	KY818187	EU069621	KJ806960
DQ264926	JX446300	JF967848	KY818188	EU069622	KJ806961
DQ264927	JX446301	JF967849	KY818189	EU069624	KJ806962
DQ264928	JX446302	JF967850	KY818190	EU081227	KJ806963
DQ264929	JX446303	JF967851	KY818191	EU081228	KJ806964
DQ264930	JX446304	JF967852	KY818192	EU081230	KJ806965
DQ264933	JX446305	JF967853	KY818193	EU081234	KJ806966
DQ264934	JX446306	JF967854	KY818194	EU081235	KJ806968
DQ264935	JX476084	JF967855	KY818195	EU081238	KJ807795
DQ264936	JX476085	JF967856	KY818196	EU081239	KJ933413
DQ264937	JX476086	JF967857	KY818197	EU081248	KJ939369
DQ264938	JX476087	JF967858	KY818198	EU081249	KJ939370
DQ264939	JX476088	JF967859	KY818200	EU081254	KJ939371
DQ264940	JX476089	JF967860	KY818202	EU081255	KJ939372
DQ264941	JX476090	JF967861	KY818203	EU081257	KJ939374
DQ264942	JX476091	JF967862	KY818204	EU081258	KJ939375
DQ264943	JX476092	JF967863	KY818205	EU081260	KJ939385
DQ264944	JX476093	JF967864	KY818206	EU081262	KJ939386
DQ264945	JX476094	JF967865	KY818207	EU081263	KJ939387
DQ264946	JX569839	JF967866	KY818208	EU081265	KJ939389
DQ264947	JX569840	JF967867	KY818248	EU081267	KJ939391
DQ264948	JX569841	JF967868	KY818249	EU081272	KJ939392
DQ264949	JX569842	JF967869	KY818250	EU081273	KJ946237
DQ264950	JX569843	JF967870	KY818251	EU081274	KJ946238
DQ264951	JX569844	JF967871	KY818252	EU081275	KM216666
DQ264952	JX569845	JF967872	KY818253	EU081276	KM216668
DQ264953	JX569846	JF967873	KY882502	EU081277	KM216674
DQ264954	KC006933	JF967874	KY882504	EU081278	KM216680
DQ264955	KC006934	JF967875	KY882505	EU081280	KM216681
DQ264956	KC006935	JF967876	KY882506	EU081281	KM216682
DQ264957	KC006936	JF967877	KY882507	EU117304	KM216688
DQ264958	KC006937	JF967878	KY882508	EU117305	KM216689
DQ264959	KC006938	JF967879	KY882509	EU117306	KM216690
DQ264960	KC006939	JF967880	KY882510	EU117307	KM216691
DQ264961	KC006940	JF967881	KY882511	EU117312	KM236498
DQ264962	KC006941	JF967882	KY882512	EU179860	KM236499
DQ264963	KC006942	GQ868633	KY882513	EU249490	KM236500
DQ264964	KC006943	GQ868635	KY882516	EU249491	KM236501
DQ264965	KC006944	GQ868636	KY886976	EU249492	KM403584
DQ264966	KC131140	GQ868637	KY886977	EU249493	KM403585
DQ264967	KC131141	GQ868639	KY886978	EU249494	KM403586
DQ264968	KC136240	GU056029	KY886979	EU280167	KM403588
DQ264969	KC172829	GU056030	KY886980	EU359008	KM403589
DQ264970	KC172830	GU056031	KY921902	EU448386	KM403590
DQ264971	KC172831	GU056032	KY921903	EU448387	KM403591
DQ264972	KC172832	GU056033	LC012534	EU448388	KM403592
DQ264973	KC172833	GU131678	LC038144	EU448389	KM403595
DQ264974	KC172834	GU131679	LC038145	EU448390	KM403596
DQ264975	KC172835	GU131681	LC038146	EU448391	KM403597
DQ264976	KC182082	GU131682	LC038147	EU448392	KM403599
DQ264977	KC182083	GU131683	LC038149	EU448393	KM403600
DQ264978	KC182084	GU131684	LC038150	EU448394	KM403601
DQ264979	KC182086	GU131685	LC128301	EU448395	KM403602
DQ264980	KC182087	GU131687	LC148022	EU448396	KM403603
DQ264981	KC182089	GU131688	LC148024	EU448397	KM403604
DQ264982	KC182090	GU131689	LC148025	EU448398	KM403605
DQ264983	KC182091	GU131691	LC148026	EU448399	KM403606
DQ264984	KC182092	GU131694	LC148027	EU448400	KM403610
DQ264985	KC182093	GU131695	LC148028	EU448401	KM403612
DQ264986	KC182094	GU131696	LC148029	EU448402	KM403614
DQ264987	KC182095	GU131697	MF405201	EU448403	KM403615
DQ264988	KC182096	GU131700	MG737876	EU448404	KM403616
DQ264989	KC182097	GU131701	MG737877	EU448405	KM403619
DQ264990	KC182101	GU131702	MG737878	EU448406	KM403622
DQ264991	KC182102	GU131703	MG737879	EU448407	KM403623
DQ264992	KC182104	GU131704	MG737884	EU448408	KM403625
DQ264993	KC182105	GU131706	MG737885	EU448409	KM403626
DQ264994	KC182106	GU131708	MG737886	EU448410	KM403629
DQ264995	KC182107	GU131713	MG737889	EU448411	KM403631
DQ264996	KC182108	GU131717	MG737890	EU448412	KM403632
DQ264997	KC182110	GU131718	MG737891	EU448413	KM403633
DQ264998	KC182111	GU131720	MG737892	EU448414	KM403634
DQ264999	KC182112	GU131721	MG737893	EU482477	KM403635
DQ265000	KC182113	GU131725	MG737894	EU482478	KP055766
DQ265001	KC589008	GU131726	MG737895	EU482479	KP055768
DQ265002	KC589009	GU131727	MG737896	EU482480	KP055773
DQ265003	KC589010	GU131729	MG737897	EU482481	KP055779
DQ265004	KC759167	GU131730	MG737898	EU482482	KP185303
DQ265005	KC762620	GU131733	MG737899	EU482483	KP191493
DQ265006	KC762621	GU131734	MG737900	EU482484	KP191494
DQ265007	KC762622	GU131735	MG737901	EU482485	KP191495
DQ265008	KC762623	GU131737	MG737902	EU482486	KP191496
DQ265011	KC762627	GU131739	MG737903	EU482487	KP191497
DQ265012	KC762628	GU131740	MG737906	EU482488	KP191498
DQ265013	KC762629	GU131741	MG737908	EU482489	KP191500
DQ265016	KC762630	MG737909	KT187562	EU482490	KP191501
DQ265017	KC762631	MG737912	KT187563	EU482491	KP191502
DQ265018	KC762632	MG737913	KT187564	EU482494	KP191503
DQ265019	KC762633	MG737914	KT204436	EU482496	KP191504
DQ265020	KC762634	MG737986	KT204437	EU482497	KP191505
DQ265021	KC762635	MG737987	KT204438	EU482501	KP191506
DQ265022	KC762637	MG737994	KT204439	EU482504	KP191507
DQ265023	KC762638	MG737995	KT204440	EU482505	KP191508
DQ265024	KC762639	MG737996	KT204441	EU482506	KP191509
DQ265025	KC762640	MG737997	KT204442	EU482508	KP191510
DQ265026	KC762641	MG737998	KT204443	EU482509	KP191511
DQ265027	KC762642	MG737999	KT204444	EU482510	KP191512
DQ265028	KC762643	MG738000	KT204445	EU482511	KP191513
DQ265029	KC762644	MG738001	KT204446	EU482514	KP191514
DQ265030	KC762645	MG738002	KT204447	EU482517	KP191515
DQ265031	KC762646	MG738044	KT204448	EU482518	KP191516
DQ265032	KC762648	MG738045	KT204451	EU482519	KP191517
DQ265033	KC762649	MG738046	KT204452	EU482520	KP191518
DQ265034	KC762651	MG738047	KT204453	EU482521	KP191519
DQ265035	KC762652	MG738048	KT204454	EU482522	KP191520
DQ265036	KC762653	MG738049	KT204461	EU482523	KP191521
DQ265037	KC861917	MG738050	KT232178	EU482525	KP191522
DQ265038	KC861918	MG738051	KT232179	EU482526	KP191523
DQ265039	KC861920	MG738052	KT232180	EU482527	KP686070
DQ265040	KC861921	MG738053	KT232181	EU482528	KP723473
DQ265041	KC861922	MG738054	KT232182	EU482529	KP723474
DQ265042	KC861923	MG738055	KT232183	EU482531	KP723475
DQ265043	KC861924	MG738056	KT232184	EU482532	KP723476
DQ265044	KC861925	MG738057	KT232185	EU482533	KP723477
DQ265045	KC861926	MK517719	KT232186	EU482534	KR024705
DQ265046	KC861927	MK517743	KT232187	EU482535	KR024706
DQ265047	KC861928	MK517733	KT232188	EU482536	KR024707
DQ265048	KC861929	MK517746	KT232189	EU482537	KR024708
DQ265049	KC861930	MK517747	KT232190	EU482538	KR028435
DQ265050	KC861931	MK517734	KT232191	EU482539	KR051908
DQ265051	KC861932	MK517722	KT232192	EU482567	KR051909
DQ265052	KC861933	MK517723	KT232193	EU482591	KR051910
DQ265053	KC861935	MK517725	KT232194	EU482592	KR051911
DQ265054	KC861938	MK517727	KT232195	EU482609	KR051912
DQ265055	KC861939	MK517730	KT232196	EU482611	KR051913
DQ265056	KC861940	MK517741	KT232197	EU482615	KR051915
DQ265058	KC861941	MK517729	KT232198	EU482616	KR051916
DQ265059	KC861943	MK517726	KT232199	EU482618	KR051926
DQ265060	KC861944	MK517724	KT232200	EU482619	KR051927
DQ265061	KC861945	MK517731	KT232201	EU482707	KR051929
DQ265062	KC861946	MK517742	KT232202	EU482709	KR051930
DQ265064	KC861947	MK517745	KT232203	EU482712	KR136279
DQ265065	KC861950	MK517736	KT306907	EU482714	KR136280
DQ265066	KC861951	MK517720	KT345174	EU482716	KR136281
DQ265067	KC861952	MK517728	KT373891	EU482789	KR136282
DQ265068	KC861953	MK517732	KT373892	EU482790	KR136283
DQ265069	KC861954	MK517737	KT373893	EU482792	KR136284
DQ265070	KC861955	MK517721	KT373894	EU482793	KR136285
DQ265071	KC861957	MK517735	KT373895	EU482794	KR136286
DQ265072	KC861959	MK517740	KT373896	EU482795	KR136287
DQ265073	KC861960	MK517738	KT373897	EU482796	KR136288
DQ265074	KC861961	MK517744	KT373898	EU482797	KR136289
DQ265075	KC861962	MK517739	KT373899	EU482799	KR136290
DQ265078	KC861963	FJ158609	KT373900	EU482800	KR136291
DQ265079	KC861964	FJ158610	KT373901	EU482802	KR136292
DQ265080	KC861965	FJ158611	KT373902	EU482804	KR136293
DQ265082	KC861966	FJ158612	KT382295	EU482805	KR136294
DQ265083	KC861967	FJ176779	KT382296	EU482806	KR136295
DQ265084	KC861969	FJ176780	KT382297	EU482807	KR136296
DQ265085	KC861970	FJ182002	KT382298	EU482808	KR136297
DQ265086	KC861971	FJ182020	KT382299	EU482809	KR136298
DQ265087	KC861973	FJ182023	KT382300	EU482810	KR136299
DQ265088	KC861974	FJ182026	KT382301	EU482811	KR136300
DQ265089	KC861977	FJ182033	KT382302	EU482812	KR136301
DQ265091	KF052647	FJ182034	KT382303	EU482813	KR136302
DQ265092	KF052648	FJ196841	KT382304	EU482815	KR136303
DQ265093	KF052649	FJ196842	KT382305	EU482816	KR527209
DQ265094	KF060913	FJ196843	KT428605	EU482817	KR527211
DQ265095	KF060914	FJ196844	KT428606	EU482820	KR527212
DQ265096	KF060915	FJ196845	KT428607	EU482821	KR527214
DQ265097	KF060916	FJ196846	KT428608	EU482822	KR919805
DQ265098	KF060917	FJ196855	KT428609	EU596501	KR919806
DQ265099	KF060918	FJ196856	KT428610	EU596503	KR919807
DQ265100	KF559255	FJ196857	KT428611	EU596504	KR919809
DQ265101	KF559256	FJ196858	KT428612	EU660390	KR919811
DQ265102	KF559257	FJ196859	KT428613	EU660391	KR919812
DQ265103	KF864667	FJ196860	KT428614	EU660392	KR919813
DQ265104	KF887994	FJ205872	KT428615	EU660393	KR919819
DQ265105	KF921932	FJ205873	KT452791	EU660397	KT037100
DQ265106	KF921933	FJ205874	KT453224	EU660401	KT037101
DQ265108	KF921934	FJ205875	KT453225	EU660402	KT037103
DQ265109	KF921937	FJ373296	KT453226	EU660403	KT037104
DQ265110	KF921939	FJ390374	KT453227	EU660412	KT037105
DQ265111	KF921942	FJ390378	KT453228	EU677150	KT037106
DQ265112	KF921943	FJ390379	KT453229	EU677151	KT037107
DQ265113	KF921945	FJ390380	KT453230	EU677152	KT037108
DQ265114	KF921949	FJ390381	KT453231	EU677155	KT037109
DQ265115	KF921952	FJ410173	KT453232	EU677157	KT037110
DQ265116	KF926700	FJ410174	KT453233	EU677159	KT037111
DQ265117	KF955406	FJ410175	KT453234	EU677160	KT037113
DQ265118	KF955444	FJ410179	KT453235	EU677162	KT037114
DQ265119	KF955446	FJ410180	KT453236	EU677164	KT037115
DQ265120	KF971712	FJ410181	KT453237	EU677171	KT175076
DQ265121	KF971869	FJ410182	KT453238	EU677173	KT175077
DQ265122	KF971870	FJ410183	KT453239	EU677175	KT175078
DQ265123	KF971871	FJ410184	KT453240	EU687247	KT175079
DQ265124	KJ415092	FJ410185	KT453241	EU687251	KT175080
DQ265125	KJ415094	FJ410186	KT453242	EU726777	KT175082
DQ265126	KJ415095	FJ410187	KT453243	EU726778	KT175083
DQ265127	KJ415096	FJ410188	KT453244	EU726779	KT175084
DQ265128	KJ415097	FJ410189	KT751340	EU726780	KT175085
DQ265129	KJ415098	FJ410190	KT751341	EU726781	KT175086
DQ265130	KJ438293	FJ410191	KT751344	EU726782	KT175087
DQ265132	KJ438294	FJ410192	KT751345	EU848545	KT175088
DQ265133	KJ438295	FJ410198	KT819303	EU863650	KT175089
DQ265134	KJ438296	FJ410201	KT819304	FJ024423	KT175090
DQ265135	KJ438297	FJ410203	KT824990	FJ024426	KT175091
DQ265136	KJ470712	FJ410205	KT827364	FJ024427	KT175092
DQ265137	KJ470713	FJ410207	KT827365	FJ024429	KT175093
DQ265138	KJ470714	FJ410209	KT827366	FJ024433	KT175094
DQ265139	KJ470715	FJ410212	KT827367	FJ024436	KT175095
DQ265140	KJ470716	FJ410213	KT827368	FJ024437	KT175096
DQ265141	KJ470717	FJ410218	KT827369	FJ024439	KT175097
DQ265142	KJ470718	FJ410225	KT827370	FJ024442	KT175098
DQ265143	KJ470719	FJ410226	KT827371	FJ024447	KT175099
DQ265144	KJ470720	FJ410227	KT827372	FJ024448	KT175100
DQ265145	KJ470721	FJ410230	KT827373	FJ024449	KT175101
DQ265146	KJ470722	FJ410231	KT827374	FJ024456	KT175102
DQ265148	KJ470723	FJ410232	KT827375	FJ024460	KT175103
DQ265149	KJ470724	FJ410234	KT827376	FJ024463	KT175104
DQ265150	KJ470725	FJ410235	KT827377	FJ024464	KT175105
DQ265152	KJ470726	FJ410236	KT827378	FJ024472	KT175106
DQ265153	KJ470727	FJ410238	KT827379	FJ024479	KT175107
DQ265155	KJ470728	FJ410239	KT831765	FJ024481	KT175108
DQ265156	KJ470729	FJ410240	KU051419	FJ024482	KT175109
DQ265157	KJ470730	FJ410242	KU094071	FJ024483	KT187559
DQ285549	KJ470731	FJ410243	KU291647	FJ024484	KT187560
DQ285552	KJ470732	FJ410244	KU291648	FJ024485	KT187561
DQ285554	KJ470733	FJ410245	KU291649	FJ432746	KU291698
DQ285558	KJ470734	FJ410246	KU291650	FJ432748	KU291699
DQ285559	KJ470735	FJ410247	KU291651	FJ432749	KU291700
DQ285560	KJ470736	FJ410248	KU291652	FJ461306	KU291701
DQ341188	KJ470737	FJ410249	KU291653	FJ461307	KU291702
DQ341189	KJ470738	FJ410250	KU291654	FJ461308	KU291703
DQ341190	KJ470739	FJ410251	KU291655	FJ461313	KU291704
DQ341191	KJ470740	FJ410252	KU291656	FJ461315	KU291705
DQ341192	KJ470741	FJ410253	KU291657	FJ461316	KU291706
DQ341193	KJ470742	FJ410256	KU291658	FJ461319	KU291707
DQ341194	KJ545435	FJ410257	KU291659	EU069604	KJ806941
DQ672557	KJ545437	FJ410258	KU291660	EU069605	KJ806943
DQ672558	KJ545438	FJ410260	KU291661	EU069606	KJ806945
DQ672560	KJ545439	FJ410262	KU291662	EU069607	KJ806946
DQ836632	KJ545441	FJ410264	KU291663	EU069609	KJ806947
DQ855296	KJ545443	FJ410265	KU291664	EU069610	KJ806949
DQ855297	KJ545444	FJ410266	KU291665	EU069611	KJ806950
EF025110	KJ545445	FJ410267	KU291666	EU069612	KJ806951
EF032590	KJ545446	FJ410269	KU291667	EU069613	KJ806952
EF079826	KJ545447	FJ410272	KU291668	EU069616	KJ806953
EF113152	KJ545448	FJ410273	KU291669	FJ432723	KU291685
EF113153	KJ545449	FJ410274	KU291670	FJ432729	KU291686
EF457905	KJ545450	FJ410276	KU291671	FJ432730	KU291687
EF508198	KJ545452	FJ410277	KU291672	FJ432732	KU291688
EF508199	KJ545453	FJ410278	KU291673	FJ432734	KU291689
EF508200	KJ545454	FJ410279	KU291674	FJ432735	KU291690
EF508201	KJ545455	FJ410280	KU291675	FJ432737	KU291691
EF508202	KJ545456	FJ410282	KU291676	FJ432738	KU291692
EF508203	KJ545458	FJ410284	KU291677	FJ432739	KU291693
EF508204	KJ545459	FJ410285	KU291678	FJ432742	KU291694
EF508205	KJ545460	FJ410286	KU291679	FJ432744	KU291695
EF508206	KJ545461	FJ410287	KU291680	FJ432745	KU291696
EF508207	KJ545462	FJ410290	KU291681	EU069596	KJ545479
EF654104	KJ545463	FJ432719	KU291682	EU069597	KJ545482
EF654105	KJ545464	FJ432721	KU291684	EU069598	KJ806934
EF654108	KJ545465	EU069593	KJ545475	EU069599	KJ806937
EF654109	KJ545466	EU069594	KJ545476	EU069600	KJ806938
EF654110	KJ545467	EU069595	KJ545477	EU069603	KJ806939
GQ868632
