# Supplementary material for: Molecular epidemiological characteristics of dengue virus carried by 34 patients in Guangzhou in 2018
Source: PLoS One. 2019 Nov 14;14(11):e0224676. doi: 10.1371/journal.pone.0224676 (PMC6855448; doi:10.1371/journal.pone.0224676)
Supplement: S3 Table — (XLSX) [file pone.0224676.s004.xlsx]

## Sheet: Sheet1
MK517748	JN851114	GQ398302	KY474322	FJ639700	KU529752
MK517749	JN851115	GQ398303	KY474324	FJ639701	KU529753
MK517750	JN851117	GQ398304	KY474326	FJ639702	KU550332
MK517751	JN851119	GQ398305	KY474327	FJ639703	KU550334
MK517752	JN851123	GQ398309	KY474328	FJ639704	KU550336
AB111448	JN851125	GQ398311	KY474329	FJ639705	KU550337
AB111449	JN851126	GQ398313	KY474333	FJ639706	KU550339
AB111450	JN851127	GQ398314	KY495802	FJ639707	KU550341
AB111451	JN851128	GQ868497	KY495803	FJ639708	KU550347
AB111453	JN851129	GQ868515	KY495804	FJ639709	KU550349
AB111454	JN851130	GQ868516	KY495805	FJ639711	KU550352
AB122020	JN851131	GQ868542	KY495806	FJ639717	KU570121
AB180478	JQ013408	GQ868544	KY495807	FJ639718	KU570123
AB189122	JQ045669	GQ868545	KY495808	FJ639732	KU570125
AB189123	JQ045670	GQ868549	KY495809	FJ639733	KU570126
AB194882	JQ045671	GQ868552	KY495810	FJ639734	KU570128
AB194883	JQ045672	GQ868553	KY495811	FJ639788	KU570130
AB194884	JQ045673	GQ868554	KY495812	FJ639822	KU570131
AB479041	JQ045674	GQ868555	KY495813	FJ639830	KU570132
AB479042	JQ045675	GQ868556	KY495814	FJ639833	KU570133
AB545873	JQ045676	GQ868558	KY495815	FJ639837	KU666944
AB545874	JQ045677	GQ868589	KY495816	FJ687436	KU666945
AB609589	JQ045678	GQ868591	KY495819	FJ687439	KU666946
AF004019	JQ045679	GQ868592	KY586547	FJ687444	KU666947
AF004020	JQ045680	GQ868595	KY586548	FJ744703	KU666948
AF022434	JQ045681	GQ868599	KY586549	FJ744704	KU666949
AF022436	JQ045682	GQ868600	KY586550	FJ744706	KU878564
AF022439	JQ045683	GQ868603	KY586551	FJ744707	KU878566
AF022441	JQ045684	GQ868604	KY586552	FJ744709	KU878567
AF093674	JQ045685	GQ868620	KY586553	FJ744713	KU878568
AF100459	JQ045686	GQ868621	KY586554	FJ744722	KU878569
AF100460	JQ277886	GQ868622	KY586555	FJ744724	KU878571
AF100461	JQ403522	GQ868625	KY586556	FJ744742	KU878572
AF100462	JQ403523	GQ868631	KY586557	FJ744743	KU878573
AF100463	JQ403524	GQ868638	KY586558	FJ744744	KU878574
AF119661	JQ650020	GQ868640	KY586559	FJ744745	KU878575
AF169678	JQ650021	GQ868641	KY586560	FJ807633	KU948303
AF169679	JQ650022	GQ868646	KY586561	FJ807634	KX061419
AF169680	JQ650024	GU131843	KY586562	FJ807636	KX061421
AF169681	JQ650025	GU131864	KY586563	FJ807637	KX061423
AF169683	JQ650026	GU131881	KY586564	FJ807638	KX061424
AF169686	JQ650027	GU131882	KY586565	FJ807639	KX061426
AF169687	JQ650028	GU131884	KY586566	FJ807640	KX061427
AF169688	JQ650029	GU131896	KY586567	FJ810409	KX061431
AF195032	JQ650030	GU131897	KY586568	FJ810410	KX082959
AF195033	JQ650031	GU131898	KY586569	FJ810418	KX082960
AF195034	JQ650032	GU131899	KY586570	FJ850050	KX082961
AF195035	JQ650033	GU131900	KY586571	FJ850053	KX082962
AF195036	JQ650034	GU131901	KY586572	FJ850063	KX082963
AF195037	JQ650035	GU131902	KY586573	FJ850064	KX147335
AF195039	JQ650036	GU131924	KY586574	FJ850065	KX224266
AF195040	JQ650037	GU131927	KY586575	FJ850072	KX224267
AF195041	JQ650038	GU131928	KY586576	FJ850074	KX224268
AF195042	JQ650040	GU131929	KY586577	FJ850076	KX225485
AF195043	JQ650041	GU131930	KY586579	FJ850078	KX225486
AF204177	JQ650044	GU131931	KY586581	FJ850082	KX262927
AF204178	JQ650045	GU131932	KY586582	FJ850085	KX262928
AF208496	JQ650046	GU131947	KY586583	FJ850091	KX262929
AF231715	JQ686088	GU131955	KY586584	FJ850105	KX262930
AF231716	JQ710657	GU131959	KY586585	FJ850106	KX262931
AF231717	JQ710658	GU131975	KY586586	FJ850107	KX262932
AF231718	JQ710659	GU211738	KY586587	FJ850108	KX262933
AF231719	JQ815199	GU211739	KY586588	FJ850112	KX262934
AF231720	JQ896293	GU211740	KY586589	FJ850115	KX262935
AF264053	JQ896295	GU211741	KY586590	FJ850117	KX262936
AF264054	JQ896296	GU211742	KY586591	FJ850118	KX262937
AF276619	JQ922549	GU211743	KY586592	FJ850119	KX262938
AF295694	JQ922550	GU211744	KY586593	FJ850120	KX262939
AF295695	JQ955623	GU211748	KY586595	FJ850121	KX262940
AF295696	JQ955624	GU211749	KY586596	FJ859028	KX262941
AF295697	JQ993207	GU211750	KY586597	FJ873808	KX262942
AF295698	JQ993211	GU211751	KY586601	FJ882594	KX262943
AF295699	JQ993212	GU211753	KY586603	FJ882602	KX262944
AF295700	JQ993213	GU211755	KY586604	FJ898436	KX262945
AF297005	JQ993215	GU211756	KY586605	FJ898438	KX262946
AF297007	JQ993216	GU211758	KY586606	FJ898439	KX262947
AF297009	JQ993217	GU211759	KY586607	FJ898449	KX262948
AF359579	JQ993218	GU211761	KY586608	FJ898450	KX262949
AF363069	JQ993219	GU211762	KY586609	FJ898460	KX262950
AF363070	JQ993220	GU211764	KY586610	FJ898461	KX262951
AF363071	JQ993223	GU289914	KY586611	FJ898465	KX262952
AF363072	JQ993225	GU369819	KY586612	FJ898478	KX262953
AF363073	JQ993227	GU434146	KY586614	FJ906956	KX262954
AF363074	JX042490	GU434147	KY586615	FJ906957	KX262955
AF363076	JX042491	GU434149	KY586616	FJ906959	KX262956
AF363077	JX042492	GU434150	KY586617	FJ906960	KX262957
AF363078	JX042493	GU434151	KY586618	FJ906962	KX262958
AF363079	JX042495	GU434152	KY586619	FJ906967	KX274130
AF363080	JX042496	GU434153	KY586620	FJ906968	KX357977
AF363081	JX042500	GU434154	KY586621	FJ906969	KX357978
AF363082	JX042502	GU434155	KY586623	FJ913016	KX357979
AF363083	JX042503	GU434156	KY586624	FJ931535	KX357980
AF363084	JX042504	GU434157	KY586625	FJ937968	KX357981
AF363085	JX042505	GU434158	KY586626	FJ937969	KX357982
AF363086	JX042506	GU434159	KY586627	FM210202	KX357983
AF363087	JX042507	GU586122	KY586628	FM210204	KX357984
AF363088	JX042508	GU586123	KY586629	FM210205	KX357985
AF363089	JX042509	GU586492	KY586630	FM210207	KX357986
AF363091	JX042510	GU908494	KY586631	FM210209	KX357987
AF363092	JX042511	GU908495	KY586632	FM210210	KX357988
AF398106	JX042513	GU908496	KY586633	FM210211	KX357989
AF398107	JX051765	GU908497	KY586634	FM210212	KX357990
AF398108	JX051766	GU908498	KY586635	FM210213	KX357992
AF398109	JX051767	GU908499	KY586636	FM210214	KX357993
AF398110	JX051768	GU908500	KY586637	FM210215	KX357994
AF398111	JX051769	GU908503	KY586638	FM210216	KX357995
AF398112	JX051770	GU908504	KY586639	FM210217	KX357996
AF398114	JX051772	GU908505	KY586640	FM210218	KX357997
AF410345	JX051773	GU908506	KY586641	FM210219	KX357998
AF410346	JX051775	GU908508	KY586642	FM210220	KX357999
AF410347	JX051777	GU908510	KY586643	FM210221	KX372564
AF410349	JX051779	GU908511	KY586644	FM210222	KX379688
AF410350	JX051780	GU908512	KY586645	FM210223	KX380807
AF410351	JX051781	GU908513	KY586646	FM210224	KX380808
AF410352	JX051782	GU908514	KY586647	FM210225	KX380809
AF410353	JX051783	GU908515	KY586648	FM210226	KX380810
AF410354	JX051784	GU908516	KY586649	FM210227	KX380813
AF410355	JX051786	GU908517	KY586650	FM210228	KX380814
AF410356	JX051791	GU908518	KY586651	FM210230	KX380816
AF410357	JX051793	GU908520	KY586652	FM210231	KX380817
AF410359	JX051794	HM067746	KY586653	FM210232	KX380818
AF410360	JX051796	HM134238	KY586654	FM210233	KX380819
AF410366	JX051798	HM210461	KY586655	FM210234	KX380821
AF410367	JX051799	HM210463	KY586656	FM210235	KX380822
AF410368	JX051800	HM210464	KY586658	FM210236	KX380828
AF410369	JX051801	HM210465	KY586659	FM210237	KX380829
AF410370	JX051802	HM210466	KY586660	FM210238	KX380830
AF410371	JX051803	HM210467	KY586661	FM210239	KX380833
AF410372	JX051804	HM210469	KY586662	FM210240	KX380834
AF410373	JX051805	HM210470	KY586663	FM210241	KX380837
AF410374	JX051806	HM210471	KY586664	FM210243	KX452015
AF410375	JX051807	HM210472	KY586665	FM210244	KX452017
AF410376	JX051808	HM210475	KY586666	FM210245	KX452018
AF410377	JX051809	HM210476	KY586667	FM210246	KX452020
AF410378	JX051810	HM210477	KY586668	FM986654	KX452021
AF410379	JX051811	HM210478	KY586669	FM986655	KX452022
AF469175	JX051812	HM210479	KY586671	FM986656	KX452025
AF469176	JX051813	HM210482	KY586673	FM986657	KX452027
AF509530	JX051814	HM234642	KY586674	FM986659	KX452028
AJ487271	JX073928	HM488257	KY586675	FM986660	KX452029
AM746221	JX079688	HM582099	KY586676	FM986661	KX452030
AM746222	JX079690	HM582101	KY586677	GQ199874	KX452031
AM746223	JX079691	HM582102	KY586678	GQ199890	KX452033
AM746224	JX093585	HM582103	KY586679	GQ199892	KX452034
AM746225	JX093586	HM582105	KY586680	GQ199893	KX452035
AM746226	JX093587	HM582106	KY586681	GQ199894	KX452036
AY037116	JX093590	HM582107	KY586682	GQ199897	KX452037
AY079423	JX093591	HM582108	KY586683	GQ199898	KX452038
AY079424	JX093592	HM582109	KY586684	GQ199899	KX452039
AY158327	JX093593	HM582110	KY586685	GQ252676	KX452041
AY158329	JX093594	HM582113	KY586686	GQ252677	KX452042
AY158330	JX093595	HM582115	KY586687	GQ330472	KX452043
AY158331	JX093596	HM582116	KY586688	GQ357714	KX452047
AY158332	JX093597	HQ012508	KY586689	GQ357717	KX577640
AY158333	JX093598	HQ012509	KY586690	GQ357719	KX577646
AY158334	JX093599	HQ012510	KY586691	GQ357722	KX577648
AY158335	JX093600	HQ012511	KY586692	GQ357723	KX577649
AY158337	JX093601	HQ012512	KY586693	GQ357724	KX577650
AY158338	JX093603	HQ012513	KY586694	GQ357738	KX577651
AY158339	JX093604	HQ012514	KY586695	GQ357747	KX577652
AY158340	JX093605	HQ012515	KY586696	GQ357751	KX577654
AY158341	JX093606	HQ012516	KY586697	GQ357755	KX577657
AY359463	JX093607	HQ012517	KY586698	GQ357758	KX577659
AY449675	JX093608	HQ012518	KY586699	GQ357759	KX577660
AY449676	JX093609	HQ012519	KY586700	GQ357764	KX577662
AY449677	JX093610	HQ012520	KY627762	GQ357765	KX577669
AY449678	JX093611	HQ012521	KY627763	GQ357767	KX577671
AY449679	JX093612	HQ012522	KY670633	GQ357771	KX577677
AY449680	JX093613	HQ012523	KY709130	GQ357772	KX577679
AY449681	JX093614	HQ012524	KY709131	GQ357773	KX577681
AY449682	JX093615	HQ012525	KY709132	GQ357776	KX577682
AY449683	JX093616	HQ012528	KY709184	GQ357777	KX577684
AY449684	JX093617	HQ012529	KY709185	GQ357778	KX577692
AY449685	JX093619	HQ012530	KY709186	GQ357779	KX577693
AY466449	JX093620	HQ012531	KY709187	GQ357780	KX577695
AY484601	JX093621	HQ012532	KY782125	GQ357781	KX577697
AY484603	JX093622	HQ012533	KY782126	GQ357782	KX577706
AY484604	JX093623	HQ012534	KY782127	GQ357783	KX577708
AY484606	JX093624	HQ012536	KY794785	GQ357785	KX577709
AY512567	JX093625	HQ012537	KY849752	GQ357786	KX577713
AY512568	JX093626	HQ012538	KY849753	GQ357787	KX621246
AY512569	JX093628	HQ026763	KY849755	GQ357789	KX621247
AY577430	JX093629	HQ332184	KY849757	GQ357790	KX621248
AY577431	JX093630	HQ332186	KY849758	GQ357791	KX646382
AY577432	JX093632	HQ332187	KY849759	GQ357792	KX646384
AY577433	JX093633	HQ332188	KY849760	GQ357793	KX646385
AY577434	JX093634	HQ332189	KY849763	GQ357795	KX655786
AY577435	JX093636	HQ332190	KY849765	GQ357798	KX655787
AY577437	JX093637	HQ541787	KY849766	GQ357801	KX655788
AY577439	JX093638	HQ541792	KY849767	GQ357802	KX702403
AY642588	JX093639	HQ541798	KY849768	GQ357803	KX702404
AY644452	JX093640	HQ541799	KY851378	GQ357804	KX901645
AY702035	JX093641	HQ541805	KY851379	GQ357805	KX901647
AY702056	JX093642	HQ588129	KY851380	GQ357806	KX901648
AY706002	JX093643	HQ588130	KY851381	GQ357807	KX901649
AY706010	JX093644	HQ588131	KY851383	GQ357808	KX901650
AY706016	JX093645	HQ588133	KY851384	GQ357809	KX901651
AY706017	JX093646	HQ588134	KY851385	GQ357815	KX901652
AY714061	JX093647	HQ588135	KY851386	GQ357818	KY006139
AY714062	JX093648	HQ588136	KY851387	GQ357819	KY006140
AY744147	JX093649	HQ588137	KY851388	GQ357821	KY006141
AY775303	JX093650	HQ588138	KY851389	GQ357823	KY006142
AY775304	JX093651	HQ588139	KY851390	GQ357824	KY006143
AY775305	JX093652	HQ588140	KY851391	GQ357825	KY038898
AY775306	JX093653	HQ705624	KY851392	GQ357826	KY038902
AY775307	JX093654	HQ891023	KY851393	GQ357827	KY038904
AY776328	JX101614	HQ891024	KY851394	GQ357828	KY038906
AY778960	JX101615	HQ999999	KY851395	GQ357829	KY038907
AY778961	JX286517	JF260983	KY851396	GQ368158	KY038908
AY786366	JX286518	JF327392	KY851397	GQ368159	KY038909
AY786367	JX286519	JF730044	KY851398	GQ368160	KY038910
AY786368	JX286520	JF730048	KY851400	GQ368161	KY038911
AY786369	JX286521	JF730049	KY851401	GQ368163	KY038913
AY786371	JX286522	JF730050	KY851402	GQ368164	KY038915
AY786372	JX286524	JF730052	KY851403	GQ368165	KY038916
AY786373	JX286525	JF730053	KY851404	GQ368166	KY038917
AY786374	JX286526	JF730054	KY851405	GQ368169	KY038918
AY786375	JX402214	JF730055	KY851406	GQ368170	KY216161
AY786376	JX402215	JF804027	KY851407	GQ368171	KY234171
AY786378	JX470186	JF804028	KY851408	GQ368173	KY275199
AY786379	JX475906	JF804029	KY851409	GQ368174	KY275201
AY786382	JX567950	JF804030	KY851410	GQ368175	KY275202
AY786394	JX567951	JF804031	KY851411	GQ368176	KY275203
AY786395	JX649148	JF804032	KY851412	GQ398257	KY275204
AY786396	JX669476	JF804033	KY851413	GQ398258	KY275207
AY786397	JX669477	JF804034	KY851414	GQ398259	KY275209
AY786398	JX669478	JF804037	KY851415	GQ398260	KY275210
AY786399	JX669479	JF804038	KY851416	GQ398261	KY275213
AY786400	JX669482	JF812102	KY851417	GQ398262	KY275214
AY786401	JX669483	JF812111	KY851418	GQ398263	KY275215
AY786402	JX669484	JF812112	KY851419	GQ398264	KY275216
AY786403	JX669485	JF812113	KY851420	GQ398266	KY275219
AY786404	JX669486	JF957000	KY851421	GQ398267	KY275220
AY786405	JX669487	JF967954	KY851422	GQ398268	KY275221
AY786406	JX669488	JF967955	KY851423	GQ398269	KY275222
AY858035	JX891656	JF967956	KY851424	GQ398271	KY275223
AY858036	JX891657	JF967957	KY851425	GQ398272	KY275226
AY871813	JX891662	JF967958	KY851426	GQ398273	KY275227
D10514	JX966379	JF967959	KY851427	GQ398274	KY275229
DQ181797	JX966380	JF967960	KY851429	GQ398277	KY275230
DQ181798	KC131142	JF967961	KY851430	GQ398281	KY275231
DQ181799	KC294201	JF967962	KY851431	GQ398282	KY275233
DQ181801	KC294202	JF967963	KY851433	GQ398283	KY275234
DQ181802	KC294204	JF967964	KY851434	GQ398284	KY415992
DQ181803	KC294207	JF967965	KY851435	GQ398285	KY427084
DQ181804	KC294209	JF967966	KY851436	GQ398287	KY427085
DQ181805	KC294210	JF967967	KY851437	GQ398289	KY461756
DQ181807	KC294212	JF967968	KY851438	GQ398290	KY461757
DQ181808	KC294213	JF967969	KY851439	GQ398291	KY461758
DQ181809	KC294215	JF967970	KY851440	GQ398292	KY474309
DQ181810	KC294219	JF967971	KY851441	GQ398293	KY474311
DQ181811	KC294221	JF967972	KY851442	GQ398294	KY474312
DQ181812	KC294222	JF967973	KY851443	GQ398296	KY474313
DQ181813	KC589011	JF967974	KY851444	GQ398297	KY474315
DQ181814	KC762655	JF967975	KY851445	GQ398298	KY474316
DQ181815	KC762656	JF967976	KY851446	GQ398299	KY474317
DQ181816	KC762658	JF967977	KY851447	GQ398300	KY474318
DQ181817	KC762659	JF967978	KY851448	GQ398301	KY474320
DQ181818	KC762660	JF967980	KY851449	EU448429	KM216705
DQ181819	KC762661	JF967981	KY851450	EU448430	KM216706
DQ181820	KC762662	JF967982	KY851451	EU448431	KM216709
DQ181821	KC762663	JF967983	KY851452	EU482444	KM216716
DQ181822	KC762664	JF967984	KY851453	EU482445	KM217156
DQ181823	KC762665	JF967985	KY851454	EU482446	KM217158
DQ181824	KC762666	JF967987	KY851455	EU482448	KM279397
DQ181825	KC762668	JF967988	KY851456	EU482449	KM279408
DQ181826	KC762669	JF967989	KY851458	EU482451	KM279409
DQ181827	KC762670	JF967990	KY851460	EU482463	KM279410
DQ181828	KC762671	JF967991	KY851461	EU482464	KM279422
DQ181829	KC762673	JF967992	KY851462	EU482465	KM279423
DQ181830	KC762674	JF967993	KY851463	EU482467	KM279424
DQ181831	KC762675	JF967994	KY851464	EU482468	KM279425
DQ181832	KC762676	JF967996	KY851465	EU482469	KM279426
DQ181833	KC762677	JF967998	KY851466	EU482470	KM279427
DQ181834	KC762678	JF967999	KY851467	EU482471	KM279430
DQ181835	KC762680	JF968000	KY851468	EU482472	KM279515
DQ181836	KC812278	JF968001	KY851469	EU482473	KM279517
DQ181837	KC847991	JF968002	KY851470	EU482474	KM279519
DQ181839	KC847992	JF968003	KY851471	EU482475	KM279520
DQ181840	KC847993	JF968004	KY851472	EU482541	KM279521
DQ181841	KC847994	JF968005	KY851473	EU482542	KM279522
DQ181842	KC847995	JF968007	KY851474	EU482543	KM279527
DQ181843	KC847996	JF968008	KY851475	EU482544	KM279528
DQ181844	KC848581	JF968009	KY851477	EU482545	KM279535
DQ181845	KC848583	JF968010	KY851478	EU482546	KM279543
DQ181846	KC964093	JF968011	KY851479	EU482547	KM279544
DQ181847	KC964094	JF968012	KY851480	EU482548	KM279549
DQ181848	KC964095	JF968013	KY851481	EU482549	KM279557
DQ181850	KF041212	JF968014	KY851482	EU482551	KM279560
DQ181851	KF041214	JF968015	KY851484	EU482552	KM279561
DQ181852	KF041218	JF968016	KY851485	EU482553	KM279564
DQ181853	KF041225	JF968017	KY851486	EU482554	KM279568
DQ181854	KF041228	JF968018	KY851487	EU482556	KM279569
DQ181855	KF041231	JF968019	KY851488	EU482561	KM279573
DQ181856	KF041232	JF968020	KY851489	EU482562	KM279579
DQ181857	KF041234	JF968021	KY851490	EU482568	KM279580
DQ181858	KF041235	JF968022	KY851491	EU482569	KM279583
DQ181859	KF041236	JF968023	KY851492	EU482570	KM279585
DQ181860	KF052650	JF968024	KY851493	EU482571	KM279590
DQ181861	KF052651	JF968025	KY851494	EU482572	KM279591
DQ181862	KF052652	JF968026	KY851496	EU482573	KM279593
DQ181863	KF052653	JF968027	KY851497	EU482574	KM279594
DQ181864	KF052654	JF968028	KY851498	EU482575	KM279596
DQ181865	KF052655	JF968029	KY851499	EU482577	KM279600
DQ181866	KF052657	JF968030	KY851500	EU482579	KM279603
DQ181867	KF052658	JF968031	KY851502	EU482580	KM587709
DQ181868	KF052659	JF968032	KY851503	EU482581	KP012546
DQ181869	KF052660	JF968033	KY851504	EU482582	KP064517
DQ181870	KF052661	JF968035	KY851505	EU482584	KP064518
DQ181871	KF052662	JF968036	KY851506	EU482586	KP064521
DQ181872	KF052663	JF968037	KY851507	EU482587	KP188550
DQ181873	KF052664	JF968038	KY851508	EU482588	KP188552
DQ181874	KF060919	JF968039	KY851509	EU482589	KP188553
DQ181875	KF060920	JF968040	KY851510	EU482590	KP188554
DQ181876	KF360005	JF968041	KY851511	EU482593	KP188556
DQ181877	KF364497	JF968042	KY851513	EU482594	KP188569
DQ181878	KF364498	JF968043	KY851514	EU482601	KP191524
DQ181879	KF364499	JF968044	KY851515	EU482603	KP191525
DQ181881	KF364500	JF968045	KY851516	EU482605	KP191526
DQ181882	KF364501	JF968046	KY851517	EU482607	KP191527
DQ181883	KF364502	JF968047	KY851518	EU482608	KP191529
DQ181884	KF364503	JF968048	KY851519	EU482623	KP191530
DQ181885	KF364504	JF968049	KY851520	EU482625	KP671756
DQ181886	KF364505	JF968050	KY851521	EU482627	KP706449
DQ181887	KF364506	JF968052	KY851522	EU482628	KP706450
DQ181888	KF364507	JN009091	KY851523	EU482629	KP706451
DQ181889	KF364508	JN009092	KY851524	EU482633	KP706452
DQ181890	KF364509	JN030208	KY851525	EU482634	KP706453
DQ181891	KF364510	JN030213	KY851528	EU482635	KP706454
DQ181892	KF364511	JN030216	KY851529	EU482639	KP723478
DQ181894	KF364512	JN030218	KY851530	EU482640	KP723479
DQ181895	KF364513	JN030230	KY851531	EU482641	KP757110
DQ181896	KF364514	JN030232	KY851532	EU482642	KP757111
DQ181897	KF381202	JN030233	KY851533	EU482643	KP757112
DQ181898	KF419412	JN030234	KY851534	EU482644	KP757113
DQ181899	KF419413	JN030235	KY851536	EU482645	KP757114
DQ181900	KF419414	JN030236	KY851537	EU482646	KP757115
DQ181901	KF419415	JN030237	KY851538	EU482647	KP757116
DQ341196	KF419416	JN030246	KY851539	EU482649	KP757117
DQ341197	KF419417	JN030247	KY851540	EU482650	KP757118
DQ341199	KF479233	JN030248	KY851542	EU482651	KP757119
DQ341200	KF479405	JN030249	KY851545	EU482652	KP757120
DQ341201	KF577806	JN030261	KY851547	EU482653	KP757121
DQ364476	KF704354	JN030263	KY851548	EU482654	KP757122
DQ364477	KF704355	JN030264	KY851550	EU482655	KP757123
DQ364478	KF704356	JN030269	KY851551	EU482656	KP757124
DQ364479	KF704358	JN030270	KY851552	EU482657	KP757125
DQ364480	KF729018	JN030276	KY851553	EU482658	KP757126
DQ364481	KF729020	JN030277	KY882458	EU482659	KP757128
DQ364482	KF729021	JN030282	KY882532	EU482660	KP757129
DQ364483	KF729022	JN030285	KY882534	EU482661	KP757130
DQ364484	KF744397	JN030286	KY882535	EU482662	KP757131
DQ364487	KF744398	JN030287	KY882536	EU482663	KP757132
DQ364488	KF744399	JN030289	KY882537	EU482664	KP757133
DQ364489	KF744400	JN030290	KY882538	EU482665	KP757134
DQ364490	KF744402	JN030291	KY882539	EU482666	KP757135
DQ364493	KF744403	JN030292	KY887607	EU482667	KP757137
DQ364494	KF744407	JN030293	KY887608	EU482668	KP757138
DQ364495	KF744408	JN030295	KY887609	EU482669	KP757139
DQ364496	KF752594	JN030297	KY887610	EU482670	KP757140
DQ364497	KF752596	JN030299	KY887611	EU482671	KP757141
DQ364499	KF857538	JN030301	KY887612	EU482672	KP757143
DQ364500	KF921930	JN030303	KY887613	EU482673	KP757144
DQ364501	KF921931	JN030304	KY887614	EU482674	KP757145
DQ364503	KF955345	JN030307	KY887615	EU482675	KP757146
DQ364505	KF955346	JN030308	KY887616	EU482676	KP757148
DQ364506	KF955359	JN030310	KY887617	EU482677	KP757153
DQ364509	KF955360	JN030312	KY887618	EU482678	KP757154
DQ364511	KF955361	JN030313	KY887619	EU482679	KP757155
DQ364512	KF955363	JN030314	KY887620	EU482680	KP757166
DQ364513	KF955364	JN030315	KY887621	EU482683	KP757167
DQ364514	KF955372	JN030316	KY887622	EU482685	KP757168
DQ364515	KF955373	JN030318	KY887623	EU482687	KP757170
DQ364516	KF955375	JN030319	KY887624	EU482688	KP757171
DQ364518	KF955376	JN030320	KY887625	EU482689	KP757172
DQ364519	KF955379	JN030321	KY887626	EU482690	KP757173
DQ364520	KF955380	JN030324	KY887627	EU482691	KP757174
DQ364521	KF955381	JN030325	KY887628	EU482693	KP769808
DQ364522	KF955382	JN030326	KY887629	EU482696	KP769809
DQ364523	KF955384	JN030327	KY887630	EU482697	KP769810
DQ364524	KF955385	JN030328	KY887631	EU482699	KP769811
DQ364525	KF955386	JN030329	KY905139	EU482700	KP769812
DQ364526	KF955388	JN030331	KY905140	EU482701	KP769813
DQ364528	KF955390	JN030333	KY921904	EU482703	KP769814
DQ364529	KF955391	JN030334	KY921905	EU482704	KR051898
DQ364530	KF955394	JN030335	KY923048	EU482705	KR051899
DQ364531	KF955395	JN030340	KY937185	EU482720	KR051900
DQ364532	KF955398	JN030341	KY937186	EU482721	KR051901
DQ364533	KF955399	JN030342	KY937187	EU482722	KR051902
DQ364534	KF955401	JN030343	KY937188	EU482723	KR051903
DQ364535	KF955402	JN030344	KY937189	EU482724	KR051904
DQ364536	KJ010185	JN030345	KY971721	EU482725	KR051905
DQ364537	KJ010186	JN036372	KY971722	EU482726	KR051906
DQ364538	KJ184316	JN036373	KY971723	EU482727	KR051907
DQ364539	KJ189305	JN036374	KY971724	EU482729	KR604819
DQ364541	KJ189308	JN036375	KY971725	EU482730	KR779784
DQ364543	KJ189309	JN036376	KY971726	EU482731	KR920365
DQ364544	KJ189310	JN036377	KY971727	EU482732	KT012506
DQ364546	KJ189370	JN036378	KY971728	EU482735	KT012507
DQ364547	KJ470743	JN036379	KY971730	EU482736	KT012508
DQ364548	KJ470744	JN036380	KY971732	EU482738	KT012509
DQ364551	KJ470750	JN196572	KY971735	EU482740	KT012510
DQ364552	KJ470751	JN196578	KY971736	EU482742	KT012511
DQ364553	KJ470756	JN196579	KY971737	EU482745	KT012512
DQ364554	KJ470758	JN196583	KY971738	EU482746	KT012513
DQ364555	KJ470759	JN196584	KY971739	EU482748	KT012514
DQ364558	KJ470760	JN196587	KY971741	EU482750	KT012515
DQ364559	KJ470761	JN196594	KY977455	EU482751	KT012516
DQ364560	KJ470762	JN196595	KY977456	EU482752	KT012517
DQ364562	KJ545451	JN196597	KY977457	EU482753	KT012518
DQ364563	KJ545457	JN196598	KY977458	EU482755	KT012519
DQ364564	KJ545478	JN196600	KY977459	EU482757	KT175111
DQ364566	KJ545480	JN196601	KY978441	EU482759	KT175112
DQ448231	KJ545481	JN196608	KY978442	EU482760	KT175113
DQ448232	KJ734727	JN196609	KY978443	EU482761	KT175114
DQ448233	KJ806773	JN196610	KY978444	EU482762	KT175115
DQ448234	KJ806774	JN196611	L04561	EU482763	KT175116
DQ448235	KJ806775	JN196612	L10045	EU482766	KT175117
DQ448236	KJ806778	JN196613	LC027875	EU482772	KT175118
DQ448238	KJ806779	JN196614	LC064746	EU482773	KT175119
DQ472142	KJ806780	JN376785	LC111438	EU482774	KT175120
DQ472146	KJ806783	JN376786	LC121816	EU482775	KT175122
DQ518630	KJ806791	JN376787	LC129169	EU482776	KT175123
DQ518631	KJ806792	JN376788	LC147056	EU482777	KT175124
DQ518632	KJ806793	JN376790	LC147057	EU482778	KT175125
DQ518633	KJ806794	JN376791	LC206003	EU482779	KT175126
DQ518634	KJ806797	JN376792	LC310791	EU482780	KT175127
DQ518635	KJ806798	JN376793	LC312196	EU482781	KT175128
DQ518636	KJ806799	JN376794	LC312197	EU482782	KT175129
DQ518637	KJ806800	JN380815	LC367234	EU482783	KT175130
DQ518638	KJ806802	JN380816	LC416035	EU482784	KT175131
DQ518639	KJ806803	JN380817	M15075	EU482785	KT175132
DQ518640	KJ806804	JN380818	M19197	EU482786	KT175133
DQ518641	KJ806805	JN380822	M20558	EU482787	KT175134
DQ518642	KJ806809	JN380823	M24444	EU482788	KT175135
DQ518643	KJ806810	JN380824	M24445	EU529694	KT175136
DQ518644	KJ806811	JN380826	M24446	EU529700	KT175137
DQ518645	KJ806813	JN380828	M24447	EU529701	KT175138
DQ518646	KJ806814	JN380830	M24448	EU529706	KT175139
DQ518648	KJ806815	JN380831	M24449	EU569692	KT175140
DQ518649	KJ806816	JN380833	M24450	EU569702	KT187553
DQ518650	KJ806876	JN380837	M24451	EU569703	KT187554
DQ518651	KJ806878	JN380838	M84728	EU569704	KT187555
DQ518652	KJ806879	JN380839	MF004385	EU569705	KT187556
DQ518653	KJ806880	JN380841	MF043956	EU569706	KT187557
DQ645542	KJ806881	JN380844	MF156237	EU569707	KT187558
DQ645545	KJ806882	JN380845	MF314189	EU569708	KT204455
DQ645546	KJ806883	JN380846	MF491509	EU569709	KT232042
DQ645547	KJ806884	JN380848	MF491510	EU569710	KT232043
DQ645553	KJ806885	JN380850	MG271943	EU569713	KT232045
DQ645554	KJ806886	JN380856	MG271945	EU569714	KT232050
DQ917242	KJ806887	JN380857	MG271947	EU569715	KT232051
DQ917245	KJ806888	JN380858	MG271948	EU569716	KT232052
DQ917247	KJ806889	JN380859	MG271949	EU569717	KT239354
EF016252	KJ806890	JN380860	MG271950	EU569718	KT239355
EF016253	KJ806891	JN380861	MG356774	EU569720	KT239356
EF051521	KJ806894	JN380862	MG356775	EU569721	KT288902
EF105378	KJ806897	JN544348	MG356782	EU596485	KT382188
EF105379	KJ806898	JN544352	MG457040	EU596486	KT382189
EF105380	KJ806899	JN544353	MG457042	EU596487	KT438590
EF105381	KJ806901	JN544354	MG457050	EU596488	KT438592
EF105382	KJ806903	JN544358	MG457056	EU596489	KT438593
EF105384	KJ806904	JN544359	MG457057	EU596490	KT438594
EF105385	KJ806905	JN544364	MG457061	EU596491	KT438595
EF105387	KJ806906	JN544372	MG457062	EU596497	KT438596
EF105388	KJ806907	JN544375	MG457063	EU660398	KT438598
EF105389	KJ806908	JN544376	MG457064	EU660399	KT438599
EF440433	KJ806909	JN544379	MG457065	EU660400	KT438600
EF441283	KJ806910	JN544380	MG457067	EU660413	KT438601
EF457904	KJ806911	JN544385	MG457068	EU660414	KT438603
EF486508	KJ806912	JN544388	MG457069	EU660415	KT438604
EF540856	KJ806914	JN544390	MG457070	EU660417	KT438605
EU003591	KJ806915	JN544391	MG560144	EU677137	KT438606
EU005258	KJ806916	JN544392	MG564084	EU677138	KT438608
EU045311	KJ806917	JN544393	MG564085	EU677141	KT438609
EU045312	KJ806918	JN544395	MG564086	EU677142	KT438610
EU045313	KJ806920	JN544397	MG564087	EU677143	KT438611
EU056810	KJ806922	JN544398	MG564088	EU677144	KT438612
EU056811	KJ806923	JN556046	MG564089	EU677145	KT438613
EU056812	KJ806925	JN568241	MG564090	EU677146	KT438614
EU069572	KJ806926	JN568243	MG564091	EU677147	KT438616
EU069574	KJ806927	JN568244	MG564092	EU687199	KT452795
EU069575	KJ806928	JN568245	MG564095	EU687212	KT452796
EU069576	KJ806929	JN568246	MG564096	EU687213	KT716078
EU069577	KJ806930	JN568247	MG564097	EU687214	KT751352
EU069578	KJ806931	JN568248	MG564098	EU687215	KT751353
EU069579	KJ806932	JN568249	MG564100	EU687216	KT751355
EU069580	KJ807796	JN568250	MG564101	EU687217	KT781518
EU069581	KJ807797	JN568251	MG564102	EU687220	KT781519
EU069582	KJ830750	JN568252	MG779195	EU687222	KT781520
EU069583	KJ850334	JN568253	MG779196	EU687223	KT781521
EU069584	KJ850335	JN568256	MG779197	EU687224	KT781522
EU069585	KJ850336	JN568258	MG779198	EU687228	KT781525
EU069586	KJ850337	JN568259	MG779199	EU687229	KT781526
EU069587	KJ918750	JN568260	MG779200	EU687230	KT781529
EU081179	KJ939376	JN568262	MG779201	EU687232	KT781530
EU081180	KJ939378	JN568263	MG779202	EU687235	KT781531
EU117313	KJ939379	JN568264	MG779203	EU687236	KT781532
EU117323	KJ939381	JN568265	MG894971	EU687237	KT781535
EU117326	KJ939382	JN568267	MG894972	EU687238	KT781536
EU117328	KJ939383	JN568268	MG894973	EU687240	KT781537
EU117331	KJ939384	JN568269	MG894974	EU687241	KT781538
EU117333	KJ939394	JN568270	MG894975	EU687244	KT781540
EU117338	KJ939396	JN568271	MG894976	EU687245	KT781541
EU117352	KJ939397	JN568272	MG894978	EU687246	KT781542
EU179857	KJ939398	JN568273	MG894979	EU687249	KT781543
EU179858	KJ939399	JN568274	MG894980	EU726770	KT781544
EU179859	KJ939400	JN568275	MG894981	EU726775	KT781545
EU249522	KJ939401	JN568276	MG894982	EU781135	KT781546
EU249523	KJ939403	JN568277	MG894983	EU854293	KT781547
EU359009	KJ939404	JN568278	MG894984	EU854294	KT781548
EU448415	KJ939406	JN568279	MG894986	EU920828	KT781549
EU448416	KJ939407	JN568280	MG894987	EU920829	KT781550
EU448417	KJ946239	JN568281	MG894988	EU920831	KT781551
EU448419	KM204118	JN568282	MG894989	EU920832	KT781552
EU448420	KM216693	JN796245	MG894990	EU920833	KT781553
EU448421	KM216696	JN819407	MG894991	EU920834	KT781554
EU448422	KM216698	JN819408	MG894992	EU920835	KT781555
EU448423	KM216699	JN819416	MG894993	EU920836	KT781556
EU448424	KM216700	JN819418	MG894994	EU920838	KT781557
EU448425	KM216701	JN819419	MG894997	EU920839	KT781558
EU448426	KM216702	JN819420	MG894998	EU920840	KT781559
EU448427	KM216703	JN819422	MG895003	EU920842	KT781560
EU448428	KM216704	JN851113	MG895005	EU920843	KT781561
MG895081	MG895151	MH450300	MG895006	EU920844	KT781562
MG895082	MG895152	MH450302	MG895007	EU920845	KT781563
MG895083	MG895153	MH450310	MG895008	EU920846	KT781564
MG895084	MG895155	MH456892	MG895010	EU920847	KT781565
MG895085	MG895156	MH456895	MG895012	EU920848	KT781566
MG895086	MG895157	MH456897	MG895013	EU920849	KT781568
MG895087	MG895158	MH456898	MG895014	EU920850	KT781569
MG895088	MG895160	MH456900	MG895015	FJ024452	KT781570
MG895089	MG895161	U31949	MG895016	FJ024454	KT781571
MG895090	MG895162	U31950	MG895017	FJ024458	KT781572
MG895092	MG895163	U31951	MG895018	FJ024461	KT806311
MG895093	MG895164	U31952	MG895019	FJ024473	KT806312
MG895094	MG895165	U34933	MG895020	FJ024474	KT806313
MG895095	MG895166	U34934	MG895021	FJ024475	KT806314
MG895096	MG895167	U34935	MG895022	FJ024477	KT806315
MG895097	MG895168	U34936	MG895023	FJ158608	KT806316
MG895098	MG895169	U34938	MG895024	FJ196851	KT806317
MG895099	MG895170	U34939	MG895025	FJ196852	KT806318
MG895101	MG895171	U34940	MG895026	FJ196853	KT806319
MG895102	MG895172	U34941	MG895027	FJ196854	KT806320
MG895103	MG933846	U34942	MG895028	FJ205877	KT806321
MG895104	MH069495	U34943	MG895029	FJ205879	KT806322
MG895105	MH069496	U34944	MG895030	FJ205880	KT806323
MG895106	MH069497	U34945	MG895031	FJ226066	KT806324
MG895107	MH069498	U34946	MG895032	FJ373299	KT806325
MG895108	MH069499	U34947	MG895033	FJ390385	KT806326
MG895109	MH110569	U34949	MG895034	FJ390387	KU094070
MG895110	MH110572	U34950	MG895035	FJ390389	KU291798
MG895111	MH110575	U34951	MG895036	FJ410193	KU291799
MG895112	MH110583	U34952	MG895037	FJ410195	KU291800
MG895113	MH110585	U87411	MG895038	FJ410200	KU291801
MG895114	MH110589	U87412	MG895039	FJ410202	KU291802
MG895115	MH110594	U88237	MG895040	FJ410208	KU291803
MG895116	MH110613	U89517	MG895041	FJ410215	KU291804
MG895117	MH110615	U89518	MG895042	FJ410219	KU291805
MG895118	MH110617	X15214	MG895043	FJ410221	KU291806
MG895119	MH110623	X15433	MG895044	FJ410223	KU291807
MG895120	MH110624	X15434	MG895045	FJ410224	KU291808
MG895121	MH110627	X54319	MG895046	FJ410228	KU291809
MG895122	MH110633	X65240	MG895047	FJ410233	KU291810
MG895123	MH110655	FJ538915	MG895048	FJ410237	KU291811
MG895124	MH110658	FJ538916	MG895050	FJ410241	KU291813
MG895125	MH110671	FJ538919	MG895051	FJ410259	KU291814
MG895126	MH110674	FJ538920	MG895052	FJ410288	KU291815
MG895127	MH110676	FJ538921	MG895053	FJ432724	KU291816
MG895128	MH110684	FJ538922	MG895054	FJ432726	KU365902
MG895130	MH110695	FJ538923	MG895055	FJ461305	KU504491
MG895133	MH110696	FJ538924	MG895056	FJ461309	KU504492
MG895134	MH110707	FJ538925	MG895057	FJ461314	KU504495
MG895135	MH110721	FJ538926	MG895058	FJ461321	KU509267
MG895136	MH110724	FJ538927	MG895059	FJ467493	KU509268
MG895137	MH110728	FJ547064	MG895060	FJ538905	KU509269
MG895138	MH110730	FJ547067	MG895061	FJ538906	KU509270
MG895139	MH173161	FJ562098	MG895062	FJ538907	KU509271
MG895140	MH173162	FJ606703	MG895063	FJ538908	KU509272
MG895141	MH173164	FJ606704	MG895064	FJ538909	KU509273
MG895142	MH173165	FJ639697	MG895065	FJ538910	KU509274
MG895143	MH178413	FJ639698	MG895066	FJ538911	KU509275
MG895144	MH178414	KU529741	MG895067	FJ538912	KU509276
MG895145	MH178415	KU529742	MG895068	FJ538913	KU509277
MG895146	MH215277	KU529743	MG895069	FJ538914	KU509305
MG895147	MH428205	KU529744	MG895070	MG895073	KU509306
MG895148	MH428206	KU529745	MG895071	MG895074	KU509307
MG895149	MH428207	KU529746	MG895072	MG895075	KU509308
MG895076	KU517847	KU529747	KU529749	MG895079	KU517845
MG895077	KU529739	KU529748	KU529751	MG895080	KU517846
MG895078	KU529740
